# Supplementary material for: Contrasting Population and Diet Influences on Gut Length of an Omnivorous Tropical Fish, the Trinidadian Guppy (Poecilia reticulata)
Source: PLoS One. 2015 Sep 11;10(9):e0136079. doi: 10.1371/journal.pone.0136079 (PMC4567299; doi:10.1371/journal.pone.0136079)
Supplement: S2 Data — (XLSX) [file pone.0136079.s002.xlsx]

## Sheet: Sheet1
Season	Season	Site	Drainage	Predation	ID	AverageGutLenght	log10 avr GUT length	Proport inverts in guts	Sex	Length	log10 length	Mass(g)	Log10 Mass
dry	dry	Aripo	Aripo	HP	07-A-S1-M-14	7.69533	0.886227	0.75	F	10.91	1.03782	0.032	-1.49485
dry	dry	Aripo	Aripo	HP	07-A-S2-L-11	8.19167	0.913372	0.75	J	10.77	1.03222	0.03	-1.52288
dry	dry	Aripo	Aripo	HP	07-A-S2-L-4	9.132	0.960566	0.75	F	12.31	1.09026	0.034	-1.46852
dry	dry	Aripo	Aripo	HP	07-A-S2-L-23	9.80867	0.99161	0.75	F	10.24	1.0103	0.017	-1.76955
dry	dry	Aripo	Aripo	HP	07-A-S3-M-5	9.88233	0.994859	0.75	M	15.92	1.20194	0.087	-1.06048
dry	dry	Aripo	Aripo	HP	07-A-S2-L-18	10.006	1.00026	0.75	M	10.95	1.03941	0.019	-1.72125
dry	dry	Aripo	Aripo	HP	07-A-S3-H-25	10.1683	1.00725	0.75	F	12.89	1.11025	0.043	-1.36653
dry	dry	Aripo	Aripo	HP	07-A-S2-L-16	10.813	1.03395	0.75	F	10.79	1.03302	0.026	-1.58503
dry	dry	Aripo	Aripo	HP	07-A-S1-M-24	11.336	1.05446	0.75	F	10.97	1.04021	0.036	-1.4437
dry	dry	Aripo	Aripo	HP	07-A-S2-M-8	11.3723	1.05585	0.75	M	16.27	1.21139	0.073	-1.13668
dry	dry	Aripo	Aripo	HP	07-A-S2-H-20	11.6143	1.06499	0.75	M	16.05	1.20548	0.084	-1.07572
dry	dry	Aripo	Aripo	HP	07-A-S2-H-17	11.6707	1.0671	0.75	F	15.06	1.17782	0.167	-0.777284
dry	dry	Aripo	Aripo	HP	07-A-S1-M-19	11.7337	1.06943	0.75	F	13	1.11394	0.058	-1.23657
dry	dry	Aripo	Aripo	HP	07-A-S2-L-1	12.5283	1.09789	0.75	M	14.96	1.17493	0.072	-1.14267
dry	dry	Aripo	Aripo	HP	07-A-S1-M-13	12.741	1.1052	0.75	M	15.83	1.19948	0.11	-0.958607
dry	dry	Aripo	Aripo	HP	07-A-S1-L-2	12.7877	1.10679	0.75	F	14.75	1.16879	0.067	-1.17393
dry	dry	Aripo	Aripo	HP	07-A-S1-M-11	12.969	1.11291	0.75	M	16.35	1.21352	0.093	-1.03152
dry	dry	Aripo	Aripo	HP	07-A-S2-M-7	14.0547	1.14782	0.75	M	15.96	1.20303	0.069	-1.16115
dry	dry	Aripo	Aripo	HP	07-A-S1-H-5	14.3857	1.15793	0.75	F	18.47	1.26647	0.162	-0.790485
dry	dry	Aripo	Aripo	HP	07-A-S2-L-13	14.8817	1.17265	0.75	M	15.03	1.17696	0.08	-1.09691
dry	dry	Aripo	Aripo	HP	07-A-S2-H-11	15.2353	1.18285	0.75	M	15.2	1.18184	0.072	-1.14267
dry	dry	Aripo	Aripo	HP	07-A-S2-H-9	15.4	1.18752	0.75	M	16.36	1.21378	0.132	-0.879426
dry	dry	Aripo	Aripo	HP	07-A-S2-H-15	15.766	1.19772	0.75	F	17.53	1.24378	0.118	-0.928118
dry	dry	Aripo	Aripo	HP	07-A-S2-M-9	16.137	1.20782	0.75	F	15.21	1.18213	0.07	-1.1549
dry	dry	Aripo	Aripo	HP	07-A-S2-H-16	16.88	1.22737	0.75	M	16.66	1.22167	0.084	-1.07572
dry	dry	Aripo	Aripo	HP	07-A-S1-H-11	17.9843	1.25489	0.75	F	18.09	1.25744	0.163	-0.787812
dry	dry	Aripo	Aripo	HP	07-A-S1-H-8	18.3377	1.26334	0.75	F	18.24	1.26102	0.158	-0.801343
dry	dry	Aripo	Aripo	HP	07-A-S3-L-1	18.572	1.26886	0.75	F	19.61	1.29248	0.161	-0.793174
dry	dry	Aripo	Aripo	HP	07-A-S2-H-5	18.7277	1.27248	0.75	F	21.04	1.32305	0.222	-0.653647
dry	dry	Aripo	Aripo	HP	07-A-S3-H-1	19.0197	1.2792	0.75	F	20.75	1.31702	0.281	-0.551294
dry	dry	Aripo	Aripo	HP	07-A-S1-M-16	19.458	1.2891	0.75	F	14.72	1.16791	0.087	-1.06048
dry	dry	Aripo	Aripo	HP	07-A-S2-M-1	20.3617	1.30881	0.75	F	19.76	1.29579	0.178	-0.74958
dry	dry	Aripo	Aripo	HP	07-A-S3-H-10	20.6903	1.31577	0.75	F	15.49	1.19005	0.102	-0.9914
dry	dry	Aripo	Aripo	HP	07-A-S3-H-5	21.2577	1.32752	0.75	F	18.86	1.27554	0.172	-0.764472
dry	dry	Aripo	Aripo	HP	07-A-S1-L-5	21.292	1.32822	0.75	F	12.61	1.10072	0.05	-1.30103
dry	dry	Aripo	Aripo	HP	07-A-S2-M-2	22.2897	1.3481	0.75	F	22.12	1.34479	0.284	-0.546682
dry	dry	Aripo	Aripo	HP	07-A-S2-M-6	22.8137	1.3582	0.75	F	18.79	1.27393	0.154	-0.812479
dry	dry	Aripo	Aripo	HP	07-A-S3-H-13	26.254	1.4192	0.75	F	20.51	1.31197	0.263	-0.580044
dry	dry	Aripo	Aripo	HP	07-A-S1-H-12	26.326	1.42038	0.75	F	21.75	1.33746	0.28	-0.552842
dry	dry	Aripo	Aripo	HP	07-A-S2-M-3	26.572	1.42442	0.75	F	20.52	1.31218	0.221	-0.655608
wet	wet	Aripo	Aripo	HP	06-A-S3-L-7	10.0903	1.00391	0.31	M	12.6	1.10037	0.05	-1.30103
wet	wet	Aripo	Aripo	HP	06-A-S2-L-18	10.8263	1.03448	0.31	F	14.01	1.14644	0.057	-1.24413
wet	wet	Aripo	Aripo	HP	06-A-S4-L-5	12.2833	1.08932	0.31	M	11.57	1.06333	0.051	-1.29243
wet	wet	Aripo	Aripo	HP	06-A-S2-L-25	12.5427	1.09839	0.31	M	11.97	1.07809	0.043	-1.36653
wet	wet	Aripo	Aripo	HP	06-A-S1-L-3	12.8407	1.10859	0.31	F	14.59	1.16406	0.075	-1.12494
wet	wet	Aripo	Aripo	HP	06-A-S2-L-24	13.0503	1.11562	0.31	M	12.22	1.08707	0.046	-1.33724
wet	wet	Aripo	Aripo	HP	06-A-S2-L-5	13.2553	1.12239	0.31	F	12.27	1.08884	0.072	-1.14267
wet	wet	Aripo	Aripo	HP	06-A-S1-L-4	14.1613	1.1511	0.31	M	13.4	1.1271	0.048	-1.31876
wet	wet	Aripo	Aripo	HP	06-A-S3-L-11	14.2787	1.15469	0.31	F	12.9	1.11059	0.049	-1.3098
wet	wet	Aripo	Aripo	HP	06-A-S3-L-1	14.9017	1.17323	0.31	F	14.05	1.14768	0.075	-1.12494
wet	wet	Aripo	Aripo	HP	06-A-S2-L-3	14.996	1.17598	0.31	F	14.49	1.16107	0.08	-1.09691
wet	wet	Aripo	Aripo	HP	06-A-S2-L-16	15.1207	1.17957	0.31	F	14.4	1.15836	0.093	-1.03152
wet	wet	Aripo	Aripo	HP	06-A-S4-L-10	15.2107	1.18215	0.31	F	13.9	1.14301	0.093	-1.03152
wet	wet	Aripo	Aripo	HP	06-A-S1-L-21	15.3183	1.18521	0.31	F	13.9	1.14301	0.063	-1.20066
wet	wet	Aripo	Aripo	HP	06-A-S4-L-17	15.694	1.19573	0.31	F	12.79	1.10687	0.072	-1.14267
wet	wet	Aripo	Aripo	HP	06-A-S3-L-9	15.7807	1.19813	0.31	M	15.31	1.18498	0.09	-1.04576
wet	wet	Aripo	Aripo	HP	06-A-S2-L-15	16.1827	1.20905	0.31	F	15.01	1.17638	0.1	-1
wet	wet	Aripo	Aripo	HP	06-A-S1-L-22	16.6963	1.22262	0.31	F	15.03	1.17696	0.08	-1.09691
wet	wet	Aripo	Aripo	HP	06-A-S1-L-6	17.292	1.23785	0.31	F	16.17	1.20871	0.082	-1.08619
wet	wet	Aripo	Aripo	HP	06-A-S2-L-2	17.334	1.2389	0.31	F	14.93	1.17406	0.103	-0.987163
wet	wet	Aripo	Aripo	HP	06-A-S1-L-8	19.8893	1.29862	0.31	F	16.09	1.20656	0.098	-1.00877
wet	wet	Aripo	Aripo	HP	06-A-S2-L-4	19.917	1.29922	0.31	F	17.21	1.23578	0.134	-0.872895
wet	wet	Aripo	Aripo	HP	06-A-S1-L-9	21.6637	1.33573	0.31	F	13.41	1.12743	0.055	-1.25964
dry	dry	El Cedro	Guanapo	HP	07-EC-S1-L-16	6.65	0.822822	0.65	J	8.93	0.950851	0.014	-1.85387
dry	dry	El Cedro	Guanapo	HP	07-EC-S1-L-12	8.13667	0.910447	0.65	J	10.53	1.02243	0.027	-1.56864
dry	dry	El Cedro	Guanapo	HP	07-EC-S2-H-14	8.137	0.910464	0.65	J	9.5	0.977724	0.02	-1.69897
dry	dry	El Cedro	Guanapo	HP	07-EC-S1-L-14	8.777	0.943346	0.65	J	10.14	1.00604	0.018	-1.74473
dry	dry	El Cedro	Guanapo	HP	07-EC-S1-L-13	9.34367	0.970517	0.65	F	10.36	1.01536	0.023	-1.63827
dry	dry	El Cedro	Guanapo	HP	07-EC-S1-M-20	9.464	0.976075	0.65	J	10.34	1.01452	0.024	-1.61979
dry	dry	El Cedro	Guanapo	HP	07-EC-S1-M-19	10.9163	1.03808	0.65	J	10.98	1.0406	0.028	-1.55284
dry	dry	El Cedro	Guanapo	HP	07-EC-S2-L-1	11.1017	1.04539	0.65	M	13	1.11394	0.043	-1.36653
dry	dry	El Cedro	Guanapo	HP	07-EC-S3-H-12	11.3177	1.05376	0.65	M	14.6	1.16435	0.074	-1.13077
dry	dry	El Cedro	Guanapo	HP	07-EC-S1-M-11	11.9213	1.07632	0.65	M	15.05	1.17754	0.082	-1.08619
dry	dry	El Cedro	Guanapo	HP	07-EC-S1-H-15	12.7553	1.10569	0.65	F	12.24	1.08778	0.039	-1.40894
dry	dry	El Cedro	Guanapo	HP	07-EC-S3-M-21	13.5157	1.13084	0.65	F	12.14	1.08422	0.04	-1.39794
dry	dry	El Cedro	Guanapo	HP	07-EC-S3-L-3	13.736	1.13786	0.65	M	15.73	1.19673	0.085	-1.07058
dry	dry	El Cedro	Guanapo	HP	07-EC-S2-M-9	15.216	1.1823	0.65	M	15.79	1.19838	0.083	-1.08092
dry	dry	El Cedro	Guanapo	HP	07-EC-S3-L-4	15.2553	1.18342	0.65	F	15.44	1.18865	0.08	-1.09691
dry	dry	El Cedro	Guanapo	HP	07-EC-S3-L-5	15.6017	1.19317	0.65	M	14.67	1.16643	0.07	-1.1549
dry	dry	El Cedro	Guanapo	HP	07-EC-S3-L-2	15.6247	1.19381	0.65	F	15.04	1.17725	0.073	-1.13668
dry	dry	El Cedro	Guanapo	HP	07-EC-S2-M-5	16.0137	1.20449	0.65	F	15.33	1.18554	0.081	-1.09151
dry	dry	El Cedro	Guanapo	HP	07-EC-S3-M-27	16.1437	1.208	0.65	M	15.21	1.18213	0.086	-1.0655
dry	dry	El Cedro	Guanapo	HP	07-EC-S3-H-17	16.258	1.21107	0.65	F	19.47	1.28937	0.2	-0.69897
dry	dry	El Cedro	Guanapo	HP	07-EC-S1-M-14	16.5653	1.2192	0.65	M	15.06	1.17782	0.075	-1.12494
dry	dry	El Cedro	Guanapo	HP	07-EC-S1-M-6	16.969	1.22966	0.65	M	16.73	1.2235	0.098	-1.00877
dry	dry	El Cedro	Guanapo	HP	07-EC-S2-M-14	17.7207	1.24848	0.65	M	15.07	1.17811	0.08	-1.09691
dry	dry	El Cedro	Guanapo	HP	07-EC-S3-H-17	17.83	1.25115	0.65	F	13.05	1.11561	0.052	-1.284
dry	dry	El Cedro	Guanapo	HP	07-EC-S1-L-7	18.2097	1.2603	0.65	M	12.6	1.10037	0.045	-1.34679
dry	dry	El Cedro	Guanapo	HP	07-EC-S1-M-13	18.9357	1.27728	0.65	M	16.2	1.20952	0.095	-1.02228
dry	dry	El Cedro	Guanapo	HP	07-EC-S1-M-09	19.19	1.28307	0.65	F	15.37	1.18667	0.077	-1.11351
dry	dry	El Cedro	Guanapo	HP	07-EC-S3-M-17	21.0643	1.32355	0.65	M	12.7	1.1038	0.042	-1.37675
dry	dry	El Cedro	Guanapo	HP	07-EC-S1-H-7	22.6143	1.35438	0.65	F	18.26	1.2615	0.127	-0.896196
dry	dry	El Cedro	Guanapo	HP	07-EC-S2-M-3	23.142	1.3644	0.65	F	18.42	1.26529	0.153	-0.815309
dry	dry	El Cedro	Guanapo	HP	07-EC-S3-M-12	24.6487	1.39179	0.65	F	21.02	1.32263	0.217	-0.66354
dry	dry	El Cedro	Guanapo	HP	07-EC-S2-H-2	25.2877	1.40291	0.65	F	24.36	1.38668	0.368	-0.434152
dry	dry	El Cedro	Guanapo	HP	07-EC-S3-M-3	27.3813	1.43745	0.65	F	20.37	1.30899	0.204	-0.69037
dry	dry	El Cedro	Guanapo	HP	07-EC-S3-M-18	27.775	1.44365	0.65	F	18.02	1.25575	0.15	-0.823909
dry	dry	El Cedro	Guanapo	HP	07-EC-S1-H-3	27.977	1.4468	0.65	F	19.84	1.29754	0.211	-0.675718
dry	dry	El Cedro	Guanapo	HP	07-EC-S3-M-9	28.1013	1.44873	0.65	F	18.52	1.26764	0.148	-0.829738
dry	dry	El Cedro	Guanapo	HP	07-EC-S3-M-4	28.1297	1.44916	0.65	F	18.19	1.25983	0.143	-0.844664
dry	dry	El Cedro	Guanapo	HP	07-EC-S3-H-4	29.3817	1.46808	0.65	F	20.6	1.31387	0.205	-0.688246
dry	dry	El Cedro	Guanapo	HP	07-EC-S1-H-2	32.731	1.51496	0.65	F	22.39	1.35005	0.28	-0.552842
dry	dry	El Cedro	Guanapo	HP	07-EC-S3-M-1	33.8227	1.52921	0.65	F	21.02	1.32263	0.217	-0.66354
dry	dry	El Cedro	Guanapo	HP	07-EC-S3-M-2	36.125	1.55781	0.65	F	22.29	1.34811	0.248	-0.605548
dry	dry	Guanapo	Guanapo	LP	07-G-S3-H-36	7.01733	0.846172	0.34	J	10.72	1.03019	0.028	-1.55284
dry	dry	Guanapo	Guanapo	LP	07-G-S3-18	7.34067	0.865736	0.34	J	10.98	1.0406	0.031	-1.50864
dry	dry	Guanapo	Guanapo	LP	07-G-S3-H-38	8.10067	0.908521	0.34	J	10.5	1.02119	0.026	-1.58503
dry	dry	Guanapo	Guanapo	LP	07-G-S3-H-33	8.529	0.930898	0.34	J	13.37	1.12613	0.051	-1.29243
dry	dry	Guanapo	Guanapo	LP	07-G-S1-L-12	8.86967	0.947907	0.34	J	10.82	1.03423	0.025	-1.60206
dry	dry	Guanapo	Guanapo	LP	07-G-S1-M-16	9.141	0.960994	0.34	J	10.82	1.03423	0.028	-1.55284
dry	dry	Guanapo	Guanapo	LP	07-G-S1-L-4	9.309	0.968903	0.34	J	12.2	1.08636	0.041	-1.38722
dry	dry	Guanapo	Guanapo	LP	07-G-S3-M-19	10.0767	1.00332	0.34	J	9.51	0.978181	0.019	-1.72125
dry	dry	Guanapo	Guanapo	LP	07-G-S3-H-31	10.118	1.00509	0.34	J	12.42	1.09412	0.045	-1.34679
dry	dry	Guanapo	Guanapo	LP	07-G-S3-H-30	11.563	1.06307	0.34	J	12.81	1.10755	0.041	-1.38722
dry	dry	Guanapo	Guanapo	LP	07-G-S3-H-27	12.142	1.08429	0.34	F	15.41	1.1878	0.081	-1.09151
dry	dry	Guanapo	Guanapo	LP	07-G-S2-H-19	14.7197	1.1679	0.34	F	15.05	1.17754	0.069	-1.16115
dry	dry	Guanapo	Guanapo	LP	07-G-S3-M-12	15.277	1.18404	0.34	M	17.38	1.24005	0.128	-0.89279
dry	dry	Guanapo	Guanapo	LP	07-G-S3-M-11	15.2997	1.18468	0.34	M	16.04	1.2052	0.093	-1.03152
dry	dry	Guanapo	Guanapo	LP	07-G-S3-H-11	15.453	1.18901	0.34	M	17.31	1.2383	0.118	-0.928118
dry	dry	Guanapo	Guanapo	LP	07-G-S2-M-18	16.4403	1.21591	0.34	M	15.41	1.1878	0.084	-1.07572
dry	dry	Guanapo	Guanapo	LP	07-G-S3-M-15	16.7243	1.22335	0.34	F	15.3	1.18469	0.077	-1.11351
dry	dry	Guanapo	Guanapo	LP	07-G-S2-H-15	16.8923	1.22769	0.34	F	15.97	1.2033	0.089	-1.05061
dry	dry	Guanapo	Guanapo	LP	07-G-S3-H-21	17.0913	1.23278	0.34	M	17.59	1.24527	0.129	-0.88941
dry	dry	Guanapo	Guanapo	LP	07-G-S3-H-14	17.1317	1.2338	0.34	M	18.97	1.27807	0.155	-0.809668
dry	dry	Guanapo	Guanapo	LP	07-G-S3-M-10	18.1887	1.2598	0.34	M	16.89	1.22763	0.112	-0.950782
dry	dry	Guanapo	Guanapo	LP	07-G-S3-H-22	18.5393	1.26809	0.34	F	17.64	1.2465	0.11	-0.958607
dry	dry	Guanapo	Guanapo	LP	07-G-S3-H-29	19.273	1.28495	0.34	F	14.46	1.16017	0.066	-1.18046
dry	dry	Guanapo	Guanapo	LP	07-G-S3-H-24	20.2817	1.3071	0.34	M	15.63	1.19396	0.098	-1.00877
dry	dry	Guanapo	Guanapo	LP	07-G-S2-L-10	20.3207	1.30794	0.34	M	15.64	1.19424	0.08	-1.09691
dry	dry	Guanapo	Guanapo	LP	07-G-S1-M-29	20.4577	1.31086	0.34	F	17.6	1.24551	0.128	-0.89279
dry	dry	Guanapo	Guanapo	LP	07-G-S2-H-9	21.1993	1.32632	0.34	F	17.98	1.25479	0.127	-0.896196
dry	dry	Guanapo	Guanapo	LP	07-G-S1-M-22	21.629	1.33504	0.34	F	18.54	1.26811	0.132	-0.879426
dry	dry	Guanapo	Guanapo	LP	07-G-S3-L-3	21.746	1.33738	0.34	M	15.85	1.20003	0.092	-1.03621
dry	dry	Guanapo	Guanapo	LP	07-G-S1-M-7	24.4553	1.38837	0.34	F	20.44	1.31048	0.206	-0.686133
dry	dry	Guanapo	Guanapo	LP	07-G-S1-M-24	24.551	1.39007	0.34	F	18.46	1.26623	0.142	-0.847712
dry	dry	Guanapo	Guanapo	LP	07-G-S2-L-1	27.2027	1.43461	0.34	F	24	1.38021	0.296	-0.528708
dry	dry	Guanapo	Guanapo	LP	07-G-S1-H-13	28.3973	1.45328	0.34	F	22.28	1.34792	0.235	-0.628932
dry	dry	Guanapo	Guanapo	LP	07-G-S1-M-4	29.2043	1.46545	0.34	F	21.09	1.32408	0.229	-0.640165
dry	dry	Guanapo	Guanapo	LP	07-G-S1-M-6	29.265	1.46635	0.34	F	20.82	1.31848	0.22	-0.657577
dry	dry	Guanapo	Guanapo	LP	07-G-S1-M-9	30.2807	1.48117	0.34	F	19.88	1.29842	0.194	-0.712198
dry	dry	Guanapo	Guanapo	LP	07-G-S1-H-12	34.9743	1.54375	0.34	F	24.45	1.38828	0.339	-0.4698
dry	dry	Guanapo	Guanapo	LP	07-G-S3-M-3	38.7673	1.58847	0.34	F	21.23	1.32695	0.217	-0.66354
dry	dry	Guanapo	Guanapo	LP	07-G-S3-M-1	39.1167	1.59236	0.34	F	22.76	1.35717	0.292	-0.534617
dry	dry	Naranjo	Aripo	LP	07-N-S1-M-41	6.45967	0.81021	0.08	J	9.8	0.991226	0.017	-1.76955
dry	dry	Naranjo	Aripo	LP	07-N-S3-M-49	9.834	0.99273	0.08	J	10.39	1.01662	0.034	-1.46852
dry	dry	Naranjo	Aripo	LP	07-N-S1-M-44	10.3287	1.01404	0.08	J	12.07	1.08171	0.038	-1.42022
dry	dry	Naranjo	Aripo	LP	07-N-S2-L-8	10.468	1.01986	0.08	M	10.28	1.01199	0.03	-1.52288
dry	dry	Naranjo	Aripo	LP	07-N-S1-L-18	10.6267	1.0264	0.08	J	10.08	1.00346	0.018	-1.74473
dry	dry	Naranjo	Aripo	LP	07-N-S1-M-24	11.3113	1.05351	0.08	J	12.18	1.08565	0.04	-1.39794
dry	dry	Naranjo	Aripo	LP	07-N-S3-M-27	13.1073	1.11751	0.08	F	12.5	1.09691	0.06	-1.22185
dry	dry	Naranjo	Aripo	LP	07-N-S1-M-47	15.8543	1.20015	0.08	F	15.67	1.19507	0.081	-1.09151
dry	dry	Naranjo	Aripo	LP	07-N-S2-H-16	15.9397	1.20248	0.08	M	17.37	1.2398	0.14	-0.853872
dry	dry	Naranjo	Aripo	LP	07-N-S1-M-49	16.0463	1.20538	0.08	M	15.98	1.20358	0.098	-1.00877
dry	dry	Naranjo	Aripo	LP	07-N-S3-M-31	17.198	1.23548	0.08	F	12.71	1.10415	0.06	-1.22185
dry	dry	Naranjo	Aripo	LP	07-N-S1-M-46	18.101	1.2577	0.08	M	16.26	1.21112	0.094	-1.02687
dry	dry	Naranjo	Aripo	LP	07-N-S1-M-22	18.4587	1.2662	0.08	M	16.07	1.20602	0.091	-1.04096
dry	dry	Naranjo	Aripo	LP	07-N-S3-H-29	18.8273	1.27479	0.08	M	15.08	1.1784	0.109	-0.962574
dry	dry	Naranjo	Aripo	LP	07-N-S2-H-15	19.999	1.30101	0.08	M	16.97	1.22968	0.128	-0.89279
dry	dry	Naranjo	Aripo	LP	07-N-S3-M-38	20.0453	1.30201	0.08	M	15.78	1.19811	0.118	-0.928118
dry	dry	Naranjo	Aripo	LP	07-N-S3-M-23	20.0587	1.3023	0.08	F	15.53	1.19117	0.098	-1.00877
dry	dry	Naranjo	Aripo	LP	07-N-S1-H-26	21.2473	1.3273	0.08	M	16.33	1.21299	0.099	-1.00436
dry	dry	Naranjo	Aripo	LP	07-N-S1-L-5	22.3387	1.34906	0.08	F	14.3	1.15534	0.064	-1.19382
dry	dry	Naranjo	Aripo	LP	07-N-S3-H-26	22.4593	1.3514	0.08	M	18.54	1.26811	0.155	-0.809668
dry	dry	Naranjo	Aripo	LP	07-N-S3-H-25	22.8273	1.35846	0.08	F	16.32	1.21272	0.102	-0.9914
dry	dry	Naranjo	Aripo	LP	07-N-S1-M-45	23.2163	1.36579	0.08	F	15.61	1.1934	0.092	-1.03621
dry	dry	Naranjo	Aripo	LP	07-N-S1-M-1	24.446	1.38821	0.08	F	18.94	1.27738	0.163	-0.787812
dry	dry	Naranjo	Aripo	LP	07-N-S1-H-35	24.5077	1.3893	0.08	F	18.92	1.27692	0.164	-0.785156
dry	dry	Naranjo	Aripo	LP	07-N-S2-H-14	24.67	1.39217	0.08	M	16.79	1.22505	0.123	-0.910095
dry	dry	Naranjo	Aripo	LP	07-N-S3-H-27	24.7003	1.3927	0.08	M	17.32	1.23855	0.137	-0.863279
dry	dry	Naranjo	Aripo	LP	07-N-S3-M-22	24.788	1.39424	0.08	F	15.3	1.18469	0.112	-0.950782
dry	dry	Naranjo	Aripo	LP	07-N-S3-M-13	26.1747	1.41788	0.08	F	18.55	1.26834	0.164	-0.785156
dry	dry	Naranjo	Aripo	LP	07-N-S3-M-12	26.461	1.42261	0.08	F	20.24	1.30621	0.207	-0.68403
dry	dry	Naranjo	Aripo	LP	07-N-S3-M-6	27.3047	1.43624	0.08	F	18.04	1.25624	0.133	-0.876148
dry	dry	Naranjo	Aripo	LP	07-N-S1-H-41	32.469	1.51147	0.08	F	20.29	1.30728	0.201	-0.696804
dry	dry	Naranjo	Aripo	LP	07-N-S1-H-42	33.3073	1.52254	0.08	F	20.25	1.30643	0.206	-0.686133
dry	dry	Naranjo	Aripo	LP	07-N-S1-M-35	34.7523	1.54098	0.08	F	21.38	1.33001	0.233	-0.632644
dry	dry	Naranjo	Aripo	LP	07-N-S3-H-2	36.4947	1.56223	0.08	F	26.27	1.41946	0.383	-0.416801
dry	dry	Naranjo	Aripo	LP	07-N-S3-H-20	37.3467	1.57225	0.08	F	19.94	1.29973	0.206	-0.686133
dry	dry	Naranjo	Aripo	LP	07-N-S3-M-7	38.3757	1.58406	0.08	F	21.61	1.33465	0.24	-0.619789
dry	dry	Naranjo	Aripo	LP	07-N-S3-M-11	38.7087	1.58781	0.08	F	19.91	1.29907	0.247	-0.607303
dry	dry	Naranjo	Aripo	LP	07-N-S3-M-1	39.3837	1.59532	0.08	F	22.62	1.35449	0.326	-0.486782
dry	dry	Naranjo	Aripo	LP	07-N-S1-H-17	39.9503	1.60152	0.08	F	22.23	1.34694	0.26	-0.585027
dry	dry	Naranjo	Aripo	LP	07-N-S3-H-6	44.703	1.65034	0.08	F	24.01	1.38039	0.4	-0.39794
dry	dry	Naranjo	Aripo	LP	07-N-S2-H-3	46.3657	1.6662	0.08	F	24.23	1.38435	0.4	-0.39794
wet	wet	Naranjo	Aripo	LP	06-N-S2-L-10	8.997	0.954098	0.38	M	11.66	1.0667	0.035	-1.45593
wet	wet	Naranjo	Aripo	LP	06-N-S1-L-12	10.6243	1.0263	0.38	M	15.36	1.18639	0.098	-1.00877
wet	wet	Naranjo	Aripo	LP	06-N-S3-M-10	15.6073	1.19333	0.38	F	18.86	1.27554	0.163	-0.787812
wet	wet	Naranjo	Aripo	LP	06-N-S1-L-5	16.444	1.21601	0.38	M	15.28	1.18412	0.083	-1.08092
wet	wet	Naranjo	Aripo	LP	06-N-S1-L-15	16.7643	1.22439	0.38	M	15.56	1.19201	0.095	-1.02228
wet	wet	Naranjo	Aripo	LP	06-N-S1-L-6	16.9533	1.22926	0.38	M	15.19	1.18156	0.094	-1.02687
wet	wet	Naranjo	Aripo	LP	06-N-S1-M-19	18.6503	1.27069	0.38	M	16.73	1.2235	0.127	-0.896196
wet	wet	Naranjo	Aripo	LP	06-N-S2-H-15	18.677	1.27131	0.38	M	15.95	1.20276	0.131	-0.882729
wet	wet	Naranjo	Aripo	LP	06-N-S1-L-9	19.6053	1.29237	0.38	M	15.56	1.19201	0.104	-0.982967
wet	wet	Naranjo	Aripo	LP	06-N-S2-M-12	19.8327	1.29738	0.38	F	16.87	1.22712	0.118	-0.928118
wet	wet	Naranjo	Aripo	LP	06-N-S3-M-23	20.2927	1.30734	0.38	M	16.31	1.21245	0.121	-0.917215
wet	wet	Naranjo	Aripo	LP	06-N-S3-M-5	22.782	1.35759	0.38	F	16.07	1.20602	0.102	-0.9914
wet	wet	Naranjo	Aripo	LP	06-N-S2-L-1	23.2397	1.36623	0.38	F	19.57	1.29159	0.157	-0.8041
wet	wet	Naranjo	Aripo	LP	06-N-S1-M-17	23.417	1.36953	0.38	M	17.9	1.25285	0.119	-0.924453
wet	wet	Naranjo	Aripo	LP	06-N-S1-M-8	23.689	1.37455	0.38	F	18.82	1.27462	0.178	-0.74958
wet	wet	Naranjo	Aripo	LP	06-N-S2-M-14	23.808	1.37672	0.38	F	17.86	1.25188	0.187	-0.728158
wet	wet	Naranjo	Aripo	LP	06-N-S2-H-12	24.049	1.3811	0.38	F	17.53	1.24378	0.151	-0.821023
wet	wet	Naranjo	Aripo	LP	06-N-S2-M-11	24.359	1.38666	0.38	F	16.97	1.22968	0.143	-0.844664
wet	wet	Naranjo	Aripo	LP	06-N-S3-M-24	25.4103	1.40501	0.38	M	15.22	1.18241	0.11	-0.958607
wet	wet	Naranjo	Aripo	LP	06-N-S3-M-15	26.4047	1.42168	0.38	F	18.84	1.27508	0.165	-0.782516
wet	wet	Naranjo	Aripo	LP	06-N-S2-M-6	27.053	1.43222	0.38	F	18.69	1.27161	0.171	-0.767004
wet	wet	Naranjo	Aripo	LP	06-N-S2-M-7	27.8303	1.44452	0.38	F	20.19	1.30514	0.224	-0.649752
wet	wet	Naranjo	Aripo	LP	06-N-S3-M-12	35.6123	1.5516	0.38	F	21.09	1.32408	0.239	-0.621602
